# Supplementary material for: Disruptions to routine childhood vaccinations in low- and middle-income countries during the COVID-19 pandemic: A systematic review
Source: Front Pediatr. 2022 Aug 11;10:979769. doi: 10.3389/fped.2022.979769 (PMC9403570; doi:10.3389/fped.2022.979769)
Supplement: Supplementary file 5 [file Table_5.xlsx]

## Sheet: Data_raw
Authorship	Location	WHO World Region	Income level	Area covered within location (scope)	Pre-COVID or lockdown years	COVID or lockdown years	Routine vaccines																																			Others/Combinations
							Overall/multiple vaccines	Hep B unspecified	Hep B 1	Hep B 2	Hep B 3	OPV unspecified	OPV 0	OPV 1	OPV 2	OPV 3	IPV unspecified	IPV 1	IPV 2	IPV+OPV unspecified	IPV + OPV0	IPV + OPV1	IPV + OPV2	IPV + OPV3	Polio unspecified	BCG	Penta/DTP unspecified	Penta/DTP 1	Penta/DTP 2	Penta/DTP 3	Pneumococcal unspecified	Pneumococcal 1	Pneumococcal 2	Pneumococcal 3	Rota unspecified	Rota 1	Rota 2	Rota 3	Measles unspecified	Measles 1	Measles 2	Birth [BCG, OPV-0]	6 weeks [DTP1, rota1, pneumococcal 1, polio1]	10 weeks [penta2, pneumococcal, rota2, OPV-2]	14 weeks [VPI, penta 3, pneumococcal 3]	9 months [yellow fever, measles-rubella]	Polio + BCG	Polio + PCV10 1	Polio + PCV10 2
Doubova et al. 2021	Mexico	AMR	UMIC	National	Jan 2019 - March 2020	April - Dec 2020																				-54.7				-63.3332				-33.6391			-25.7594				0.497203
Sow et al. 2020	Dakar, Senegal	AFR	LMIC	Single	March - August 2018-19	March - August 2020																																				2.54545	-44.519	-50.6686	-48.1991	-58.5196
Shapira et al. 2021	Cameroon	AFR	LMIC	National	Jan 2018 - Feb 2020	March - June 2020																								-2
	Democratic Republic of Congo	AFR	LIC																							-1.4				-0.1
	Liberia	AFR	LIC																							0.3				-7.8
	Malawi	AFR	LIC																							5.6				1.2
	Mali	AFR	LIC																							-11.8				-17.4
	Nigeria	AFR	LMIC																							-4.1				-9
	Sierra Leone	AFR	LIC																							-7.4				-12.6
	Somalia	EMR	LIC																							-2.4				-3.6
Shikuku et al. 2021	Kenya	AFR	LMIC	National	March - June 2019	March - June 2020																						-3.04746
Khan et al. 2021	India	SEAR	LMIC	Single	Jan - July 2019	Jan - July 2020		49.3					-30.1	-21.9	-28.6	-53.6		-21.9	-53.6							-27.7		-21.9	-28.6	-53.6						-21.9	-28.6	-53.6		-13.1	-35.3
Masresha et al. 2020	Angola	AFR	LMIC	National	2018 - March 2020	April - June 2020																								-17.8236										-1.46034
	CAR	AFR	LIC																											10.456										18.3499
	Chad	AFR	LIC																											9.81281										14.8858
	DRC	AFR	LIC																											2.8183										6.84589
	Gabon	AFR	UMIC																											-35.5968										-39.2032
	Guinea	AFR	LMIC																											-51.853										-52.2407
	Nigeria	AFR	LMIC																											-14.5116										-14.0518
	South Sudan	AFR	LMIC																											-14.0788										-24.8875
	Burundi	AFR	LIC																											-4.15732										-5.34579	5.12821
	Eritrea	AFR	LIC																											-1.67848										0.870665	1.85895
	Ghana	AFR	LMIC																											-2.95529										-4.41583	-2.50505
	Kenya	AFR	LMIC																											-4.05984										2.68032	3.94963
	Rwanda	AFR	LIC																											-2.33654										1.65606
	Senegal	AFR	LMIC																											-7.39616										-4.4516	-12.3582
	Tanzania	AFR	LMIC																											4.13612										3.92212	2.43914
Abdoulaye et al. 2021	Niamey, Niger	AFR	LIC	Multicentre/Regional	Jan - June 2019	Jan - June 2020																						-45.2159		-48.4397
da Silva et al. 2021	Brazil	AMR	UMIC	National	April 2019 - March 2020	April - September 2020																																	-43.17
Sato et al. 2021	Nigeria	AFR	LMIC	National	Jan-Feb 2020	April-Sept 2020																				-1.79991		-6.85477		-8.34537									-9.50406
Chelo et al. 2021	Cameroon	AFR	LMIC	Single centre	2016-19 Jan -May 2020: Jan - March	March - May 2020																								-63.1579									-48.7383								-41.9991
Kinikar et al. 2021	India	SEAR	LMIC	Single centre	1st January - 24th March 2020	25th March - 13th May 2020		-12.8637				-64.3023	-17.2844				-60.5325									-8.05217	-63.4471								-62.9972				-63.206
Chandir et al. 2020	Pakistan	EMR	LMIC	Multicentre/Regional	September 23, 2019 - March 22, 2020	March 23-May 09, 2020							-51.6	-56.2	-50.7	-49.2	-51.6									-56.6		-56.4	-51	-49.5		-56.4	-51.1	-49.7		-56.1	-50.7			-47.4	-48.2
Wanyana et al. 2021	Rwanda	AFR	LIC	National	March-April 2019	March-April 2020							-8.98959	-6.12768	-5.85438	-3.11127	-2.82717									-7.8372		-6.22231	-5.96279	-3.1534		-6.2605	-5.98563	-3.16353		-6.40915	-5.85741			3.36766	1.03269
Oladeji et al. 2020	Somalia	EMR	LIC	Multicentre/Regional	Jan-March 2020 [Also data for April, but did not compare it directly to 2020 data]	April - June 2020																						-14.5682		-15.0944
Connolly et al. 2022	Haiti	AMR	LMIC	Multicentre [Unclear regions]	Jan 2017 - Feb 2020	Early (March–August 2020), middle (September 2020–February 2021), late (March–August 2021)															-15.3	-7.5	-16.8	-11.1		-14.2		-1.3	1.6			11.2	17.6	19.9		-6	-8.2			-4.2
	Lesotho	AFR	LIC		Jan 2016 - Feb 2020																-16.3	10.1		3		-13.3		-7.2	11.9											-11.8
	Liberia	AFR	LIC		Jan 2016 - Feb 2020																-7.2	10.3	8.9	0.6		12.2		13.7	-1.3			15.9	15.6	7.1		-14.5	-21.1			0.4
	Malawi	AFR	LIC		Jan 2016 - Feb 2020																	-14.1	2.2	-4		-9.9		-5	-78.8732			-3.4	1	-1.9		-5.6	-2			12.6
Jensen et al. 2021	South Africa	AFR	UMIC	Multicentre/Regional	Jan 2018 - Feb 2020	March - June 2020																																		-14.3333
Buonsenso et al. 2020	Sierra Leone	AFR	LIC	Single centre	01/03/2019 - 26/04/2019	01/03/2020 - 26/04/2020							-52.7	-70.7	-78.9	-77.6	-77.6									-52.7778		-70.6897		-77.6119		-70.6897	-78.8732	-77.6119		-70.7	-78.9			-65.6	-83.7
Bimpong et al. 2021	Northern Ghana	AFR	LMIC	Single centre	1st March 2019 to 29th February, 2020 (data for Dec 2020 missing)	1st March 2020 to 28th February, 2021																				-51.0386		-41.9349	-42.9123	-42.682										-12.559	-0.431034
Torres et al. 2021	Argentina	AMR	UMIC	Single centre	January -May 2019 and Jan - March 2020	April - May 2020																						-70.158												-62.4816
Rahman et al. 2021	Pakistan	EMR	LMIC	Single centre	01 November 2019 to the end of March, 2020	Lockdown: 01 April 2020 to end of August, 2020. Post-lockdown: September, 2020 to January, 2021		-18.7505					-19.5455													-17.9861		-23.8567	-23.2348	-21.3028						-23.4424	-22.1572			-29.2701	-34.4704							-11.6197	-17.0775
Kotiso et al. 2022	Yemen	EMR	LIC	National	Jan-June 2019	Jan-June 2020																								-25.559
Shet et al. 2022	AFR	AFR		Multinational	2019	April - Dec 2020																								1.56667										2.2
	AMR	AMR																												-20.6333										-14.7
	EMR	EMR																												-8.31111										-1.91111
	SEAR	SEAR																												-10.8333										-11.0111
	WPR	WPR																												-38.4										-43.6
Santos et al. 2021	Brazil	AMR	UMIC	National	Jan-Dec 2019, January-February 2020	Lockdown: March-June 2020; Post-lockdown: July-Dec 2020	-1.8																																	-26.94	-71.188
		AMR					11.3
		AMR					-25.4
		AMR					22.19
Baloch et al. 2021	Pakistan	EMR	LMIC	Multicentre/Regional	Jan - Feb 2020	March - April 2020																								-63.1										-54.3
Kassie et al. 2021	Ethiopia	AFR	LIC	Multicentre/Regional	March-June 2019	March-June 2020	-28.5328																					-36.2												-38.4
das Neves Martins Pires et al. 2021	Mozambique	AFR	LIC	Single centre	March-May 2019	March-May 2020	-20
		AFR					30.95
Siddiqi et al. 2021	Pakistan	EMR	LMIC	Multicentre/regional	14/02-21/03 2020	24/03-11/04 2020	-73.9624
Alves et al. 2021	Brazil	AMR	UMIC	Multicentre/regional	Jan 2017 - March 2020	April 2020 - Dec 2020	-2.71468
Silveira et al. 2021a	Brazil	AMR	UMIC	National	Jan - June 2017-19	Jan - June 2020			-36.4356								-26.1628									-35.0494				-20.7152										-24.6959
Silveira et al. 2021b	Brazil	AMR	UMIC	National	2015-19	2020																				-27.4592	-9.46721				-18.9777
Bello et al. 2021	Botswana	AFR	UMIC	National	Jan-August 2019	Jan - August 2020																								-3										-8
	Eritrea	AFR	LIC																											-22										13
	Eswatini	AFR	LMIC																											8										-18
	Ethiopia	AFR	LIC																											0										1
	Kenya	AFR	LMIC																											-29										33
	Lesotho	AFR	LIC																											-32										3
	Madagascar	AFR	LIC																											10										4
	Malawi	AFR	LIC																											0										4
	Mauritius	AFR	UMIC																											8										-12
	Mozambique	AFR	LIC																											5										11
	Namibia	AFR	UMIC																											4										-2
	Rwanda	AFR	LIC																											7										-1
	Seychelles	AFR	UMIC																											31										-11
	South Africa	AFR	UMIC																											4										-2
	South Sudan	AFR	LMIC																											-4										-20
	Tanzania	AFR	LMIC																											4										-2
	Uganda	AFR	LIC																											8										-3
	Zambia	AFR	LIC																											0										-5
	Zimbabwe	AFR	LMIC																											5										-11
Colome-Hidalgo et al. 2021	Dominican Republic	AMR	UMIC	National	2019	2020		-11.4144																	-11.6	-12.2124		-12.302		-11.2968	-12.7682				-4.11471				-14.553
Moreno-Montoya et al. 2021	Colombia	AMR	UMIC	National	March-October 2019	March-October 2020		-17.8962										-21.6912		-23.9186						-18.5621		-21.227	-23.058	-23.5369		-22.1411	-23.5872			-22.6684	-23.1362			-18.625	-15.0273
Kara et al. 2021	Turkey	EUR	UMIC	Multicentre/Regional	March-May 2019	March-May 2020			-1.34021	-0.889802	-2.27979			-2.71384	-3.57508											-1.18124		-0.692802	-1.553	-2.24662									-2.42127
Atim et al. 2021	Uganda	AFR	LIC	National	July 2019 - March 2020 (pre-lockdown)	April-June 2020 (lockdown)																						-4.55922		-2.01691				-1.85001					3.04866
Barasa et al. 2021	Kenya	AFR	LMIC	National	Jan 2019 - March 2020	April - Nov 2020																								9.02271										16.2959
Miretu et al. 2021	Ethiopia	AFR	LIC	NA	Before March 11 2020 [earliest birth 7th Aug 2020]	March 12 - August 7 2020	-12.5
Babatunde et al. 2022	Nigeria	AFR	LMIC	Regional	July 2019 - March 2020	April - August 2020			-3.5							-4	-1.6									-3.7				-4.1				-3.1					-12.4
Hategeka et al. 2022	DRC	AFR	LIC	Regional	Jan 2018 - Feb 2020	Lockdown: April to June 2020; Post-lockdown: July-December 2020								4												-5		1				0
[truncated: 4 more columns]
